# Supplementary material for: Identification of Retrocopies in Lepidoptera and Impact on Domestication of Silkworm
Source: Genes (Basel). 2024 Dec 21;15(12):1641. doi: 10.3390/genes15121641 (PMC11675541; doi:10.3390/genes15121641)
Supplement: Supplementary file 1 [file genes-15-01641-s001.zip]

Archive with 1 entries (1 files):
- genes-3319768-supplementary.pdf
